# Supplementary material for: Zirconocene-Catalyzed Dimerization of α-Olefins: DFT Modeling of the Zr-Al Binuclear Reaction Mechanism
Source: Molecules. 2019 Oct 2;24(19):3565. doi: 10.3390/molecules24193565 (PMC6803839; doi:10.3390/molecules24193565)
Supplement: Supplementary file 1 [file molecules-24-03565-s001.zip]

Archive with 25 entries (23 files):
- TS_animation/
- TS_animation/TS-1Cl.gif
- TS_animation/TS-1Cl_dibu.gif
- TS_animation/TS-1H.gif
- TS_animation/TS-1H_dibu.gif
- TS_animation/TS-1Me.gif
- TS_animation/TS-1Me_dibu.gif
- TS_animation/TS-1_--.gif
- TS_animation/TS-2--.gif
- TS_animation/TS-3--.gif
- TS_animation/TS-4--.gif
- TS_animation/TS-4--_IRC.gif
- TS_animation/TS-4Cl.gif
- TS_animation/TS-4Cl_dibu.gif
- TS_animation/TS-4H.gif
- TS_animation/TS-4H_dibu.gif
- TS_animation/TS-4Me.gif
- TS_animation/TS-4Me_dibu.gif
- TS_animation/TS-5--.gif
- TS_animation/TS-6--.gif
- TS_IRC_amination/
- TS_IRC_amination/TS-4--_IRC.gif
- TS_IRC_amination/TS-4Cl_IRC.gif
- TS_IRC_amination/TS-4Me_dibu_IRC.gif
- IN_Zr_DFT__SI_rev.pdf
